# Supplementary material for: Decoupling of brain function from structure reveals regional behavioral specialization in humans
Source: Nat Commun. 2019 Oct 18;10:4747. doi: 10.1038/s41467-019-12765-7 (PMC6800438; doi:10.1038/s41467-019-12765-7)
Supplement: Supplementary file 4 — Source Data [file 41467_2019_12765_MOESM4_ESM.xlsx]

## Sheet: Figure 2
Glasser atlas regions	(A) SDI SC-ignorant surrogates (log2 form, [360x1])	(B) SDI SC-informed surrogates (log2 form, [360x1])	(C) SDI empirical signals (log2 form, [360x1])
1	-0.106	-0.9947	0
2	0.2083	-0.5665	0
3	0.6155	-0.3792	0
4	-0.3972	-1.1636	-1.4682
5	-0.1935	-1.14	-1.5503
6	-0.1677	-0.8607	-1.1674
7	0.4118	-0.0677	-0.2364
8	-0.0289	-0.6184	-1.0828
9	-0.2163	-0.6374	-1.0247
10	0.28	-0.2478	0
11	0.6578	-0.0965	0.0068
12	0.2049	-0.3347	0
13	0.2882	-0.7189	-0.9842
14	-0.0941	-0.4975	-0.8703
15	0.1097	-0.3814	0
16	-0.0114	-0.7	-1.202
17	0.1931	-0.4909	-0.646
18	0.2217	-0.0029	-0.2746
19	1.0589	0.065	0
20	0.2997	-0.5111	-0.6813
21	0.2444	-0.4418	-0.6644
22	0.8923	0.0125	0
23	-0.0059	-0.8392	-1.0496
24	0.0508	-0.4311	-1.0119
25	0.3179	-0.0659	0
26	0.3606	-0.1388	0
27	0.312	-0.1452	0
28	0.2192	-0.1069	-0.3514
29	0.2655	-0.1125	0
30	0.0616	-0.651	0
31	0.3017	-0.1473	0
32	0.8486	0.3882	0
33	0.3061	-0.3054	0
34	0.2179	-0.3889	0
35	0.1374	-0.7236	0
36	0.4039	0.1375	-0.2291
37	0.784	0.5076	0
38	0.0906	-0.0145	-0.1979
39	0.3682	0.15	-0.1212
40	0.218	-0.0221	-0.5913
41	0.7083	0.3282	0
42	0.3855	0.0207	0
43	-0.0163	-0.197	-0.4821
44	0.2231	-0.138	-0.2738
45	0.3801	-0.0439	0
46	0.3459	-0.3324	0
47	-0.014	-0.5839	-0.9213
48	0.0866	-0.6764	0
49	0.1721	-0.3061	0
50	0.2632	-0.4029	0
51	0.0793	-0.3285	-0.894
52	0.0878	-0.3457	-0.8678
53	0.3179	-0.2372	-0.7021
54	0.468	-0.1864	-0.4872
55	0.0228	-0.3767	-0.8192
56	0.9597	0.2673	0
57	0.4786	0.3114	0
58	0.5642	0.155	0.4308
59	0.3332	-0.0737	0
60	0.3643	-0.0296	0
61	0.334	-0.1971	0
62	0.0407	-0.4043	-0.6796
63	0.0113	-0.3568	0
64	0.2909	-0.2301	0
65	0.3612	-0.0037	0
66	0.4974	-0.0861	0.1256
67	0.3035	-0.3759	-0.2835
68	0.4087	-0.2379	0.0575
69	0.1487	-0.4615	0
70	0.3898	-0.26	0.0439
71	0.4523	-0.2224	-0.082
72	0.1988	-0.2536	0
73	0.0856	-0.5573	-0.7941
74	0.2754	-0.2421	0
75	0.1731	-0.2847	0
76	0.206	-0.2299	0
77	0.1754	-0.3791	0
78	0.1069	-0.3972	-0.5665
79	0.3779	-0.2061	0
80	0.7548	-0.0177	0
81	0.3753	-0.2143	0
82	0.316	-0.3132	0
83	0.4168	-0.262	0
84	0.092	-0.5019	-0.3335
85	0.2536	-0.4674	0
86	0.0939	-0.4637	-0.3515
87	0.1807	-0.2919	0
88	0.9246	0.4768	0.6282
89	0.5149	0.083	0.2896
90	0.9437	0.4588	0.9036
91	0.385	0.0315	0.3702
92	0.5755	0.0853	0.349
93	1.4427	0.8372	1.1768
94	0.2137	-0.2892	0
95	0.3351	-0.4716	0
96	0.2264	-0.2732	0
97	0.2249	-0.318	0
98	0.9343	0.1516	0.3769
99	0.2118	-0.0465	-0.6168
100	0.4427	-0.2133	-1.0053
101	0.155	-0.2996	-0.9678
102	0.2345	-0.2671	-0.7977
103	0.4227	-0.2031	0
104	-0.148	-0.7111	0
105	0.1921	-0.2631	-0.9934
106	0.5535	0.1788	-0.2538
107	0.3432	-0.2285	0
108	0.1947	-0.1843	-0.4039
109	0.053	-0.2218	-0.4194
110	0.3154	0.4586	0
111	0.2227	-0.2474	0
112	0.4929	0.2023	0
113	0.5753	0.0832	-0.4721
114	0.3968	-0.1093	0
115	0.4088	-0.0549	0
116	0.5142	0.0296	0
117	0.2173	-0.4883	-0.748
118	0.386	-0.0251	0
119	-0.1467	-0.5541	0
120	-0.2884	-0.9101	0
121	0.3225	-0.3138	0
122	0.5955	0.159	0
123	0.7126	0.4131	0
124	0.0842	-0.5499	-1.0953
125	0.4667	-0.196	-0.5083
126	0.569	0.174	0
127	0.0988	-0.3516	0
128	0.5581	0.0019	0
129	0.2441	-0.1506	-0.3162
130	0.1329	-0.0508	-0.3957
131	0.6908	0.6865	0.3467
132	0.6733	0.2162	0
133	0.2809	0.063	0
134	1.0929	0.6699	0
135	0.7734	0.39	0
136	0.732	0.3551	0
137	0.257	-0.1157	0
138	-0.0753	-0.3118	0
139	0.2713	-0.0374	-0.2852
140	0.1766	-0.3634	0
141	0.169	-0.5889	0
142	0.4719	-0.1348	0
143	0.1433	-0.485	0
144	0.5128	-0.2148	0
145	0.0466	-0.4843	0
146	0.3622	-0.3223	0
147	0.5495	-0.0431	-0.3539
148	0.095	-0.2786	0
149	-0.0944	-0.5338	-0.1071
150	0.2839	-0.2291	0
151	0.2482	-0.3566	-0.0094
152	0.5986	-0.2835	0
153	0.8229	0.1286	0
154	0.5466	0.0983	0
155	0.6339	0.1089	0
156	0.1703	-0.7511	-1.0686
157	0.1893	-0.4458	0
158	0.3286	-0.5889	-0.8584
159	0.2502	-0.5421	0
160	0.3	-0.1394	-0.0279
161	0.2386	-0.5671	0
162	0.2692	-0.2952	0
163	0.8646	0.3865	0
164	0.8199	0.2443	0.5697
165	0.5175	0.1199	0
166	0.6397	0.2697	0.5331
167	0.1329	-0.3245	0
168	0.0702	-0.3768	-0.7627
169	0.3161	-0.1042	-0.0364
170	0.4944	0.0843	0
171	0.2071	-0.266	0
172	1.5189	1.2144	0
173	0.1648	-0.3773	-0.756
174	0.0374	-0.3965	-0.8842
175	-0.129	-0.4901	-0.7326
176	0.8922	0.28	0
177	0.656	0.3672	0.4367
178	0.4112	0.2299	0
179	0.0734	-0.4347	0
180	0.4476	-0.0823	0
181	-0.0631	-1.1165	0
182	0.4359	-0.3213	0
183	0.2336	-0.587	0
184	-0.2156	-1.2195	0
185	-0.1237	-1.2785	0
186	0.0788	-0.9805	-1.1198
187	0.5851	-0.1061	-0.3107
188	-0.0738	-0.6909	-1.0983
189	-0.2731	-0.8233	-1.126
190	0.239	-0.3988	0
191	0.4465	-0.1354	0.1001
192	0.1805	-0.3582	-0.5004
193	0.3322	-0.7711	-0.9004
194	0.1708	-0.3396	-0.6265
195	0.1478	-0.2927	0
196	0.1226	-0.6988	-1.0499
197	0.29	-0.3477	0
198	0.638	0.0797	-0.1721
199	0.6918	-0.1974	0
200	0.2486	-0.6127	-0.6612
201	0.3855	-0.3962	-0.5477
202	0.663	-0.171	0
203	-0.1933	-0.9054	0
204	-0.0206	-0.6767	-1.1461
205	0.2892	-0.1776	-0.3345
206	0.4525	-0.0271	0
207	0.2819	-0.3555	0
208	0.3616	-0.0902	-0.3112
209	0.4642	-0.1241	0.017
210	0.118	-0.757	0
211	0.6361	-0.0548	0
212	0.6004	-0.0633	0.1226
213	0.5016	-0.181	0
214	0.4888	-0.4988	0
215	0.1606	-0.8474	0
216	0.1596	-0.0595	-0.4891
217	0.2982	-0.1177	-0.2769
218	0.0423	-0.3667	0
219	0.1793	0.0027	-0.2458
220	0.1813	-0.2789	-0.8667
221	0.4746	-0.1507	0
222	0.4446	-0.1773	0
223	0.1026	-0.3303	-0.6869
224	0.1713	-0.3345	0
225	0.478	-0.0902	0
226	0.4245	-0.259	0
227	0.1585	-0.5287	-0.7719
228	0.1145	-0.7049	-0.5408
229	0.2788	-0.4098	0
230	0.3028	-0.5048	0
231	0.1054	-0.5218	-1.0824
232	0.3626	-0.3134	-0.67
233	0.359	-0.1622	-0.642
234	0.3519	-0.2607	-0.5455
235	0.2083	-0.3348	-0.7799
236	0.1805	-0.2478	-0.4414
237	0.4438	-0.1866	-0.3782
238	0.5282	0.0658	0.3753
239	0.5189	-0.3453	0
240	0.1878	-0.5389	0
241	0.3131	-0.3208	0
242	0.3933	-0.4718	0
243	0.1993	-0.4878	0
244	0.1129	-0.5094	0
245	0.1318	-0.4152	0
246	0.4267	0.0486	0
247	0.1329	-0.5517	0
248	0.411	-0.2105	0.0748
249	0.2369	-0.3219	-0.1433
250	0.2366	-0.2404	0.0367
251	0.3128	-0.1334	0
252	0.3608	-0.0739	0
253	0.1206	-0.4013	-0.6244
254	0.1206	-0.3654	-0.521
255	0.4191	-0.1147	0
256	0.4535	-0.0422	0.1988
257	0.2224	-0.2057	0
258	0.1107	-0.2764	0
259	0.6984	0.037	0
260	1.1774	0.2925	0.6596
261	0.2385	-0.2175	0
262	0.1975	-0.2057	0
263	0.1352	-0.3863	-0.6477
264	0.1908	-0.3691	0
265	0.3007	-0.2017	0
266	0.3962	-0.3151	0
267	0.4983	-0.0597	0
268	0.3876	-0.0418	0
269	0.645	0.3563	0
270	0.9248	0.4418	0.7321
271	0.6763	0.311	0
272	0.7916	0.3652	0.6175
273	1.0015	0.2208	0.5494
274	0.0147	-0.082	0
275	1.1499	0.0494	0.3716
276	0.1932	-0.3468	0
277	0.3345	-0.3379	0
278	0.4706	-0.1179	0
279	0.6136	0.0737	-0.5295
280	0.249	-0.1718	-1.0982
281	0.3158	-0.1633	-0.7607
282	0.4254	0.0682	-0.5862
283	0.6691	0.0088	0
284	0.1118	-0.5113	-0.888
285	0.4371	-0.1623	-0.8314
286	0.4167	0.1033	-0.407
287	0.3643	-0.2112	0
288	0.3023	-0.0274	-0.3529
289	0.0525	-0.3395	-0.6959
290	0.2184	0.3297	0.0567
291	0.1603	-0.2309	0
292	0.3924	0.2322	0
293	0.5159	0.1378	-0.4915
294	0.5685	0.1459	-0.1608
295	0.3893	0.0346	-0.3016
296	0.2645	-0.2701	-0.4667
297	0.2884	-0.5346	0
298	0.3059	-0.2444	0
299	-0.1168	-0.6822	0
300	-0.2956	-0.9059	0
301	0.584	-0.07	0
302	0.2014	-0.1269	0
303	0.8131	0.4027	0
304	-0.1879	-0.7543	-1.2185
305	0.3722	-0.0794	0
306	0.7091	0.0321	0.2008
307	0.3727	-0.1605	0
308	0.6738	0.177	0
309	0.5996	0.1199	0
310	0.0818	-0.2994	0
311	0.4751	0.5376	0.1238
312	0.7725	0.3157	0
313	0.3125	0.0057	0
314	0.6279	0.295	0
315	0.4328	0.0838	0.198
316	0.6877	0.285	0
317	0.3577	-0.149	0
318	0.0837	-0.375	-0.6738
319	0.0244	-0.2917	-0.545
320	-0.0178	-0.4303	0
321	0.4959	-0.188	0
322	0.1533	-0.408	0
323	0.0358	-0.5667	0
324	0.344	-0.5873	-0.2646
325	0.205	-0.6608	0
326	0.0558	-0.6503	-0.9173
327	0.4442	0.0015	-0.4324
328	0.4647	-0.0933	0
329	0.2183	-0.2684	0.0894
330	0.1515	-0.3228	-0.1734
331	0.2116	-0.3426	0.0014
332	0.2801	-0.5143	0
333	1.1259	0.3395	0.5137
334	0.3835	-0.0159	-0.199
335	0.3512	-0.3167	0
336	0.3165	-0.4953	-0.8602
337	0.2298	-0.5417	0
338	0.1412	-0.7542	-0.9129
339	0.0066	-0.7089	-1.0625
340	0.6936	0.0366	0
341	0.125	-0.8454	0
342	0.5807	-0.297	0
343	0.5946	0.1218	0
344	0.1823	-0.2892	-0.0169
345	0.102	-0.6165	-0.4369
346	0.2221	-0.155	0.1623
347	0.106	-0.1738	0
348	0.666	0.0533	-0.5138
349	0.2358	-0.067	0
350	0.6222	0.154	0
351	0.2033	-0.208	0
352	1.0562	0.6048	0
353	0.0074	-0.6811	-0.9927
354	0.1262	-0.6	-1.05
355	0.0774	-0.5225	-0.6961
356	0.3057	-0.0714	-0.4183
357	0.8999	0.2988	0.5404
358	0.3438	0.0011	0
359	0.1336	-0.7178	0
360	0.2718	-0.3009	0

## Sheet: Figure 3
Feature	cluster_0	cluster_1	cluster_2	cluster_3	cluster_4	cluster_5	cluster_6	cluster_7	cluster_8	cluster_9	cluster_10	cluster_11	cluster_12	cluster_13	cluster_14	cluster_15	cluster_16	cluster_17	cluster_18	cluster_19
face/affective processing	0.3801	-4.0128	-4.2054	-5.1369	5.1891	-0.8599	-3.2119	-3.5338	0.3063	-2.8489	-2.2176	-2.2424	4.2511	6.5867	0.4429	0.8276	2.8941	6.4516	6.5495	7.7902
verbal semantics	-0.6388	-1.7637	-1.2932	-2.3034	-0.847	4.0715	5.6148	4.8015	0.7747	3.6268	13.7627	2.246	-2.7807	9.1415	1.8659	2.2497	4.1196	2.7256	0.9626	-0.9211
cued attention	1.7114	1.0235	3.8546	6.5015	3.4746	1.9944	3.549	4.2305	4.7807	5.4083	4.0287	4.3328	4.2449	1.7099	0.5304	2.4966	1.8787	-0.976	-0.5166	-2.0992
working memory	1.2199	1.4408	3.5143	10.191	5.7547	5.0222	4.5942	5.1783	8.2689	7.754	7.3045	5.7727	7.6526	4.0606	2.6418	4.1316	2.6741	0.6223	0.0541	-0.9053
autobiographical memory	1.1668	-0.6776	3.6434	-0.0624	5.4392	2.4338	4.0594	1.7822	0.6758	2.7133	3.7894	6.9278	6.4171	6.5107	10.8661	10.7877	9.5004	9.6829	9.1803	7.0393
reading	5.471	7.2588	2.4598	4.3948	0.6989	1.3661	3.3726	2.2958	2.0372	3.1656	0.7728	1.6806	0.4962	-0.1964	-2.0448	-0.3429	-0.8942	0.0837	-1.1398	0.1762
inhibition	-2.2013	-1.8162	-0.1522	4.7699	1.9306	-0.3194	3.9878	2.9565	6.7434	4.2878	3.9789	3.587	3.8249	1.0681	0.2882	1.5732	3.4874	-1.2495	-2.5139	-2.8596
motor	10.7908	18.6893	17.5318	9.1081	-1.3734	4.8823	6.2132	11.5154	-1.9725	3.9183	-3.718	1.8966	-0.7795	-2.0002	-6.7102	-6.41	-3.3008	-2.4943	-3.7746	-3.3767
visual perception	5.6981	5.0245	-0.8506	-1.301	3.6838	1.8953	-5.4725	-4.3366	0.8731	-3.9727	-4.7578	-5.0042	0.2106	-0.8353	-5.1154	-5.7864	-7.2784	-2.9467	-5.2059	-2.8965
numerical cognition	-0.0973	-0.5158	1.6973	8.1114	2.2535	1.963	-0.5196	0.4724	2.1056	2.3921	0.9099	1.2833	1.6357	0.7417	-1.3556	-0.3093	-2.2722	-3.0061	-2.4504	-3.41
reward-based decision making	-2.848	-4.9446	-3.0244	-2.0365	-2.0432	-2.9593	-1.1887	-0.8205	-0.0703	-1.4862	-0.2442	0.7376	1.703	-2.6665	3	1.0201	0.2787	0.0276	1.9303	2.3867
visual attention	4.0227	2.9568	1.8691	5.2705	5.1591	2.6414	1.1389	0.2379	7.0769	3.6409	1.2009	0.9156	5.4269	0.8638	0.5348	1.7693	-0.9404	-1.3548	-3.1292	-2.1882
multisensory processing	9.4628	13.085	3.7124	4.1502	2.4691	2.7377	-0.2833	0.8192	2.5651	-0.15	-0.5697	-1.5391	-0.5343	1.0023	-4.2622	-3.309	-3.5242	-0.9178	-3.0879	-0.2117
visuospatial	5.7026	4.0277	5.4848	4.2728	7.141	2.3167	0.199	0.7486	4.5527	2.0859	0.7181	0.9801	4.6277	2.2585	2.6572	0.4925	-3.1896	2.7531	-0.5549	-0.23
eye movements	4.8399	5.0518	2.3647	4.138	1.2006	3.3089	1.2522	2.375	2.4438	0.3472	-1.3289	-0.4318	3.8672	-2.9363	-1.8413	-1.8648	-1.3418	-3.2604	-3.337	-2.9655
action	5.2791	7.7186	10.9302	5.0107	6.1847	8.7751	2.7288	6.6161	6.3766	7.4247	1.3962	5.0587	3.1771	8.4012	-0.0436	0.7942	0.9676	-1.2757	0.5088	-0.9544
auditory processing	3.3481	8.8023	1.8215	7.3583	-1.9627	9.1126	6.8251	3.9376	-1.3996	1.3304	5.0419	-1.4739	-6.236	1.8034	-2.0665	-3.5776	1.5906	-1.5232	-4.3471	-5.9183
pain	-0.4532	8.248	4.5967	4.3848	-3.1941	3.0005	1.761	6.9223	2.7877	4.5361	1.8604	3.4856	0.5579	0.2774	-1.8947	-0.7371	-0.7275	-1.987	0.839	-1.3721
language	5.2884	3.2438	0.8989	3.148	2.7787	7.9515	4.9558	6.2825	7.108	5.9871	13.7802	3.5863	1.2636	7.6677	-2.9546	2.5721	1.3392	2.6368	0.4451	3.8877
declarative memory	2.8284	-1.0185	5.3672	2.2758	9.6299	0.6816	3.9668	1.5677	3.1127	6.1045	6.4744	7.7189	3.7648	8.5347	6.0984	11.3522	5.5275	10.0105	7.6177	5.3042
visual semantics	2.133	-1.2533	0.5958	-0.2965	4.1561	0.1713	-1.5054	-2.3451	2.1429	-0.1924	-0.106	-1.6135	2.3459	3.888	-1.6655	0.3966	-0.5642	4.3387	-0.1954	6.259
emotion	-1.8794	-3.2764	-2.523	-3.3186	0.3395	-0.6491	2.0566	0.2301	1.615	1.3638	1.8026	3.6842	2.054	3.7046	7.5589	5.98	7.9142	4.6839	8.2436	4.3461
cognitive control	-0.909	-2.1826	2.2653	6.2587	2.6837	1.8505	3.0081	3.142	4.6132	5.6222	5.0616	5.9057	5.2155	2.1454	2.6408	3.3947	1.387	-0.9811	-0.7956	-0.8433
social cognition	-2.6834	-4.9992	-1.1441	-3.3793	-0.4971	-0.3994	3.6549	0.1644	0.387	1.5842	1.5158	4.6454	3.7729	6.2935	10.8582	7.5114	7.3676	2.2624	3.5778	1.3823

## Sheet: Supp. Figure 1
Connectome harmonics (x axis)	Weighted zero crossings (y axis)
1	0
2	3
3	34
4	32
5	57
6	57
7	55
8	69
9	57
10	73
11	75
12	91
13	87
14	76
15	80
16	100
17	92
18	94
19	89
20	98
21	103
22	118
23	117
24	105
25	119
26	112
27	122
28	115
29	128
30	127
31	133
32	131
33	125
34	138
35	135
36	142
37	156
38	140
39	143
40	140
41	163
42	163
43	156
44	158
45	171
46	157
47	162
48	168
49	162
50	174
51	170
52	178
53	178
54	174
55	183
56	184
57	182
58	182
59	176
60	196
61	184
62	197
63	180
64	198
65	200
66	201
67	195
68	194
69	215
70	206
71	213
72	209
73	194
74	208
75	208
76	214
77	217
78	212
79	211
80	217
81	210
82	224
83	219
84	216
85	233
86	230
87	231
88	229
89	230
90	231
91	233
92	230
93	228
94	231
95	235
96	244
97	218
98	240
99	247
100	247
101	235
102	238
103	231
104	240
105	243
106	255
107	248
108	258
109	253
110	250
111	258
112	260
113	268
114	257
115	252
116	255
117	267
118	264
119	264
120	273
121	265
122	263
123	272
124	270
125	270
126	272
127	268
128	273
129	282
130	280
131	280
132	280
133	293
134	288
135	283
136	281
137	292
138	282
139	297
140	297
141	297
142	288
143	302
144	285
145	287
146	293
147	296
148	297
149	284
150	292
151	293
152	292
153	292
154	305
155	304
156	296
157	301
158	310
159	306
160	296
161	293
162	304
163	303
164	315
165	317
166	306
167	311
168	307
169	315
170	309
171	307
172	312
173	317
174	317
175	315
176	306
177	314
178	312
179	310
180	317
181	321
182	311
183	313
184	319
185	326
186	314
187	316
188	309
189	319
190	315
191	325
192	335
193	329
194	321
195	338
196	325
197	334
198	330
199	334
200	331
201	341
202	343
203	339
204	334
205	333
206	343
207	337
208	342
209	343
210	347
211	330
212	335
213	332
214	330
215	343
216	344
217	346
218	354
219	343
220	351
221	349
222	352
223	343
224	353
225	348
226	337
227	345
228	348
229	350
230	359
231	343
232	341
233	354
234	343
235	350
236	354
237	347
238	347
239	346
240	352
241	343
242	347
243	361
244	356
245	346
246	371
247	372
248	366
249	363
250	362
251	352
252	377
253	365
254	375
255	362
256	370
257	357
258	359
259	366
260	369
261	365
262	371
263	369
264	368
265	361
266	383
267	384
268	376
269	375
270	367
271	362
272	380
273	383
274	375
275	374
276	387
277	376
278	383
279	385
280	378
281	389
282	369
283	380
284	385
285	375
286	395
287	383
288	372
289	394
290	375
291	393
292	388
293	376
294	383
295	399
296	380
297	389
298	384
299	403
300	400
301	401
302	399
303	402
304	400
305	406
306	410
307	398
308	410
309	403
310	394
311	402
312	389
313	396
314	404
315	398
316	409
317	390
318	394
319	401
320	408
321	409
322	399
323	401
324	398
325	395
326	406
327	400
328	404
329	400
330	411
331	394
332	400
333	404
334	400
335	391
336	407
337	403
338	400
339	399
340	392
341	390
342	404
343	392
344	402
345	393
346	404
347	396
348	385
349	380
350	400
351	406
352	385
353	385
354	374
355	361
356	362
357	371
358	349
359	345
360	323

## Sheet: Supp. Figure 2
Harmonic Frequency (x axis)	Energy (y axis)	St.Dev. Energy
0	135.954	40.6945
0.0451	4.7923	2.5079
0.0677	12.456	3.4098
0.118	2.5845	1.5992
0.1278	9.6285	2.8885
0.155	4.1204	1.239
0.1776	3.1918	1.3987
0.1865	7.9238	2.5515
0.196	1.2797	0.4955
0.2265	1.7638	1.165
0.2424	4.0122	1.4468
0.2628	5.247	1.5788
0.2759	2.591	0.8523
0.2779	2.5961	0.877
0.2993	1.8048	0.6988
0.3008	4.4564	1.4818
0.3122	1.7588	0.4372
0.3172	3.2321	1.0191
0.3233	2.1127	0.6557
0.339	1.2527	0.4686
0.3575	3.8274	1.2166
0.3639	2.0274	0.6377
0.3823	0.6729	0.2612
0.4001	2.4738	0.8268
0.4085	1.6258	0.4518
0.4118	1.482	0.4613
0.4317	1.0509	0.339
0.4427	1.0019	0.2949
0.4622	3.2308	1.2314
0.468	0.8148	0.2744
0.4742	1.735	0.6217
0.4869	1.1912	0.2896
0.4895	0.9041	0.3667
0.4931	0.8336	0.2944
0.5006	1.1445	0.3848
0.5236	1.2585	0.3426
0.5301	0.9052	0.233
0.5374	1.433	0.3618
0.5408	0.6903	0.2312
0.5462	0.9337	0.3072
0.569	0.7667	0.2113
0.5876	1.0356	0.3671
0.5904	0.87	0.2193
0.6006	0.6385	0.2258
0.6072	0.8937	0.2543
0.6091	1.1782	0.3634
0.6203	0.99	0.3306
0.6228	0.545	0.1602
0.6302	0.8034	0.2452
0.6402	0.908	0.2656
0.6455	0.7317	0.1752
0.6503	1.0956	0.3686
0.6647	0.8477	0.3294
0.6688	0.9945	0.391
0.6831	1.6042	0.5399
0.6921	0.9698	0.3069
0.6974	0.8205	0.2211
0.7009	1.488	0.6073
0.7075	1.2137	0.5132
0.7133	1.2531	0.478
0.7143	0.8893	0.2506
0.719	0.922	0.3029
0.7243	0.7602	0.2277
0.7334	0.8405	0.2813
0.7404	0.7204	0.1928
0.7444	0.5594	0.2167
0.7519	0.735	0.2402
0.7605	1.2186	0.3888
0.7623	1.3341	0.3969
0.7662	0.6413	0.1891
0.7737	0.8934	0.2601
0.7799	0.6722	0.2402
0.7828	0.9033	0.3262
0.7895	0.5798	0.1592
0.7949	0.8997	0.2771
0.7991	0.6961	0.2059
0.8053	0.5589	0.1806
0.8114	0.6127	0.1416
0.8138	0.6531	0.1937
0.8168	0.9583	0.2557
0.8217	0.5468	0.1506
0.824	0.6214	0.2075
0.8272	0.8593	0.289
0.8333	0.5477	0.1813
0.8354	0.6416	0.1974
0.839	0.4808	0.1474
0.8411	0.496	0.1275
0.8432	0.6937	0.269
0.8473	0.4543	0.1358
0.851	0.6649	0.2075
0.854	0.7019	0.2709
0.866	0.4572	0.1249
0.8688	0.626	0.1851
0.8704	0.4467	0.1316
0.875	0.4485	0.1557
0.879	0.525	0.184
0.8808	0.5405	0.1526
0.8866	0.5695	0.1635
0.8882	0.5588	0.1612
0.8891	0.4315	0.1097
0.8943	0.5042	0.1479
0.8962	0.5009	0.1954
0.8985	0.8423	0.3098
0.8992	0.4266	0.1219
0.9027	0.6199	0.1965
0.9095	0.5108	0.1561
0.9184	0.6279	0.1732
0.9219	0.4326	0.166
0.9235	0.4515	0.1427
0.9257	0.472	0.1608
0.9286	0.4535	0.1338
0.9356	0.4211	0.1416
0.9386	0.4168	0.1533
0.9415	0.3798	0.1228
0.9419	0.3966	0.1194
0.9453	0.3838	0.1327
0.9466	0.5605	0.1782
0.948	0.5469	0.2037
0.955	0.4488	0.1439
0.9568	0.4069	0.1
0.962	0.4003	0.1092
0.9662	0.3301	0.1128
0.9674	0.3986	0.112
0.9713	0.4291	0.1175
0.9731	0.3497	0.1096
0.975	0.4562	0.1846
0.9812	0.3108	0.1118
0.9832	0.3654	0.1119
0.9847	0.4355	0.1451
0.9859	0.487	0.1603
0.9909	0.3958	0.1348
0.9954	0.4173	0.1476
0.9958	0.3664	0.1081
0.9971	0.2736	0.0784
0.9998	0.3293	0.112
1.0032	0.4464	0.1498
1.0094	0.4939	0.1739
1.0129	0.3517	0.1014
1.0152	0.4266	0.1334
1.0158	0.4039	0.1497
1.0178	0.5115	0.161
1.0194	0.415	0.1397
1.0233	0.4348	0.1222
1.0241	0.5156	0.1377
1.0323	0.4326	0.1201
1.0346	0.4694	0.1192
1.0352	0.376	0.1279
1.0411	0.375	0.1035
1.042	0.3869	0.1329
1.0426	0.3595	0.0896
1.0453	0.3526	0.087
1.0461	0.2998	0.1176
1.0485	0.3419	0.1062
1.0498	0.2792	0.0899
1.0502	0.4227	0.108
1.0537	0.396	0.1113
1.0544	0.3925	0.1056
1.0608	0.3324	0.122
1.0628	0.2732	0.0741
1.0639	0.3948	0.1016
1.0664	0.3198	0.1032
1.0677	0.3362	0.1088
1.07	0.3914	0.1308
1.0717	0.2924	0.0766
1.074	0.2612	0.0676
1.0759	0.3078	0.1037
1.0779	0.3168	0.0936
1.0783	0.3685	0.109
1.0799	0.2798	0.0729
1.0811	0.3012	0.092
1.0826	0.3932	0.1309
1.0833	0.3146	0.0887
1.086	0.3245	0.1071
1.0868	0.3136	0.0812
1.0899	0.3032	0.0939
1.091	0.2973	0.1015
1.0922	0.3415	0.118
1.0931	0.2462	0.0695
1.0951	0.3006	0.0847
1.0954	0.3738	0.1366
1.0982	0.2886	0.082
1.1004	0.2382	0.0706
1.102	0.2935	0.0855
1.104	0.3257	0.1125
1.1042	0.2512	0.0862
1.107	0.2714	0.0994
1.1072	0.2701	0.0882
1.1091	0.264	0.0965
1.1099	0.2632	0.1095
1.1109	0.2638	0.0832
1.1119	0.4331	0.167
1.1138	0.2267	0.0832
1.1155	0.3189	0.0895
1.1183	0.3157	0.1093
1.1192	0.2614	0.088
1.1207	0.2396	0.0827
1.1231	0.2463	0.0715
1.124	0.2874	0.0927
1.1248	0.2795	0.0743
1.1258	0.2387	0.0585
1.1264	0.3002	0.0979
1.1267	0.2887	0.0875
1.1286	0.2308	0.0655
1.1313	0.262	0.0879
1.1315	0.2746	0.0877
1.1337	0.2994	0.1057
1.1346	0.2469	0.0756
1.1376	0.255	0.0763
1.139	0.3113	0.0977
1.1399	0.2223	0.0658
1.1421	0.2705	0.1019
1.143	0.265	0.1028
1.1446	0.2454	0.0823
1.145	0.2282	0.0772
1.1488	0.3419	0.1048
1.1499	0.2698	0.0848
1.1501	0.2631	0.0953
1.151	0.316	0.0813
1.1517	0.2509	0.0811
1.1557	0.2476	0.0624
1.1581	0.243	0.0803
1.1592	0.2613	0.0794
1.1599	0.2047	0.0599
1.1604	0.2451	0.082
1.1618	0.2125	0.069
1.1637	0.2542	0.0664
1.1655	0.2474	0.0559
1.1656	0.2211	0.0699
1.1665	0.2128	0.0614
1.1691	0.2085	0.0619
1.1703	0.1991	0.0652
1.172	0.2385	0.0654
1.173	0.2173	0.0686
1.1735	0.1955	0.0586
1.1769	0.2117	0.0656
1.1776	0.26	0.0703
1.1789	0.2214	0.0629
1.1815	0.1914	0.0614
1.1832	0.2165	0.0781
1.1836	0.2076	0.0564
1.1844	0.204	0.0578
1.1851	0.2001	0.0561
1.1868	0.1472	0.0518
1.1874	0.1994	0.0648
1.1899	0.2517	0.0674
1.1931	0.2002	0.0536
1.1942	0.1894	0.0527
1.1951	0.1794	0.0533
1.1959	0.2015	0.0671
1.1968	0.1747	0.0531
1.1982	0.2258	0.0622
1.1989	0.1876	0.0598
1.1992	0.2251	0.06
1.2023	0.2514	0.073
1.2057	0.2186	0.0584
1.2058	0.191	0.064
1.2068	0.1738	0.0595
1.2071	0.1729	0.0555
1.2074	0.1939	0.0668
1.2087	0.2303	0.06
1.2097	0.1993	0.0583
1.2138	0.2347	0.0758
1.215	0.2284	0.0666
1.2159	0.2143	0.0758
1.2183	0.2199	0.0748
1.2193	0.2106	0.0654
1.2195	0.1964	0.0564
1.2213	0.217	0.0652
1.2221	0.1675	0.0509
1.2225	0.1985	0.0557
1.223	0.1448	0.0493
1.2246	0.2054	0.062
1.2253	0.168	0.0481
1.2256	0.2006	0.0479
1.2263	0.2007	0.0688
1.2302	0.2291	0.0799
1.2303	0.2057	0.0581
1.2311	0.1775	0.0398
1.2321	0.1561	0.0539
1.2327	0.257	0.0704
1.2332	0.1423	0.0488
1.2341	0.2258	0.0785
1.2345	0.1819	0.0449
1.235	0.1667	0.0487
1.2365	0.1715	0.0534
1.2374	0.2247	0.0702
1.2381	0.1874	0.0603
1.2393	0.1618	0.0592
1.2413	0.1865	0.0616
1.2441	0.1337	0.0464
1.2452	0.1344	0.0614
1.2458	0.2116	0.0703
1.248	0.1653	0.0573
1.2495	0.1227	0.0451
1.2499	0.1714	0.0567
1.2515	0.2323	0.0662
1.2517	0.1454	0.0507
1.2519	0.3095	0.0885
1.2549	0.1076	0.0407
1.2565	0.3225	0.0772
1.2577	0.1265	0.0411
1.258	0.1777	0.0467
1.2597	0.1578	0.0508
1.26	0.1549	0.0496
1.2604	0.1438	0.0521
1.2622	0.2248	0.067
1.265	0.1655	0.0569
1.2667	0.1308	0.0495
1.2676	0.1759	0.0542
1.2687	0.1564	0.05
1.2696	0.1407	0.0496
1.2714	0.1692	0.0515
1.2722	0.2425	0.0779
1.2742	0.206	0.0516
1.2754	0.1122	0.0383
1.2775	0.2438	0.0723
1.2788	0.2064	0.0568
1.2813	0.179	0.0584
1.2822	0.1495	0.0632
1.2839	0.2315	0.0872
1.2853	0.2286	0.0645
1.2855	0.1239	0.0476
1.2874	0.2467	0.0784
1.2884	0.168	0.0575
1.2907	0.1957	0.0587
1.2915	0.1574	0.0532
1.293	0.2012	0.0656
1.294	0.1688	0.0645
1.2952	0.2071	0.0585
1.2966	0.1934	0.067
1.2988	0.2018	0.0948
1.302	0.2224	0.0642
1.3027	0.1696	0.0601
1.3032	0.3756	0.1521
1.3036	0.1056	0.0487
1.3053	0.2067	0.0724
1.3102	0.1669	0.0563
1.3109	0.1939	0.0625
1.3121	0.1751	0.0737
1.3142	0.2737	0.0835
1.3144	0.1138	0.0366
1.3159	0.0821	0.0297
1.3182	0.1647	0.05
1.3227	0.2042	0.0674
1.3232	0.1515	0.0488
1.3249	0.1693	0.0645
1.3308	0.2082	0.0717
1.3328	0.1704	0.0842
1.3351	0.4647	0.1652
1.3389	0.1031	0.0496
1.3466	0.1251	0.0434
1.3496	0.2723	0.1059
1.3501	0.0708	0.0318
1.3556	0.2873	0.0989
1.3611	0.3077	0.107
1.3854	0.3645	0.1371
1.4007	0.2306	0.1123
1.442	0.078	0.0502
1.4621	0.0795	0.0441
1.4718	0.5619	0.1393

## Sheet: Supp. Figure 3
Glasser atlas regions	difference between empirical SDI & SC-informed surr. SDI (log2 form, [360x1])
1	0.9947
2	0.5665
3	0.3792
4	-0.3046
5	-0.4103
6	-0.3066
7	-0.1687
8	-0.4645
9	-0.3872
10	0.2478
11	0.1033
12	0.3347
13	-0.2653
14	-0.3729
15	0.3814
16	-0.502
17	-0.155
18	-0.2717
19	-0.065
20	-0.1702
21	-0.2226
22	-0.0125
23	-0.2104
24	-0.5808
25	0.0659
26	0.1388
27	0.1452
28	-0.2445
29	0.1125
30	0.651
31	0.1473
32	-0.3882
33	0.3054
34	0.3889
35	0.7236
36	-0.3665
37	-0.5076
38	-0.1834
39	-0.2712
40	-0.5692
41	-0.3282
42	-0.0207
43	-0.2851
44	-0.1358
45	0.0439
46	0.3324
47	-0.3375
48	0.6764
49	0.3061
50	0.4029
51	-0.5655
52	-0.5221
53	-0.4649
54	-0.3009
55	-0.4425
56	-0.2673
57	-0.3114
58	0.2758
59	0.0737
60	0.0296
61	0.1971
62	-0.2753
63	0.3568
64	0.2301
65	0.0037
66	0.2117
67	0.0924
68	0.2954
69	0.4615
70	0.304
71	0.1404
72	0.2536
73	-0.2368
74	0.2421
75	0.2847
76	0.2299
77	0.3791
78	-0.1693
79	0.2061
80	0.0177
81	0.2143
82	0.3132
83	0.262
84	0.1684
85	0.4674
86	0.1122
87	0.2919
88	0.1514
89	0.2066
90	0.4448
91	0.3386
92	0.2637
93	0.3396
94	0.2892
95	0.4716
96	0.2732
97	0.318
98	0.2254
99	-0.5702
100	-0.792
101	-0.6682
102	-0.5306
103	0.2031
104	0.7111
105	-0.7303
106	-0.4326
107	0.2285
108	-0.2196
109	-0.1976
110	-0.4586
111	0.2474
112	-0.2023
113	-0.5553
114	0.1093
115	0.0549
116	-0.0296
117	-0.2597
118	0.0251
119	0.5541
120	0.9101
121	0.3138
122	-0.159
123	-0.4131
124	-0.5453
125	-0.3123
126	-0.174
127	0.3516
128	-0.0019
129	-0.1656
130	-0.3449
131	-0.3398
132	-0.2162
133	-0.063
134	-0.6699
135	-0.39
136	-0.3551
137	0.1157
138	0.3118
139	-0.2478
140	0.3634
141	0.5889
142	0.1348
143	0.485
144	0.2148
145	0.4843
146	0.3223
147	-0.3108
148	0.2786
149	0.4268
150	0.2291
151	0.3472
152	0.2835
153	-0.1286
154	-0.0983
155	-0.1089
156	-0.3174
157	0.4458
158	-0.2695
159	0.5421
160	0.1115
161	0.5671
162	0.2952
163	-0.3865
164	0.3254
165	-0.1199
166	0.2634
167	0.3245
168	-0.3859
169	0.0677
170	-0.0843
171	0.266
172	-1.2144
173	-0.3787
174	-0.4878
175	-0.2424
176	-0.28
177	0.0694
178	-0.2299
179	0.4347
180	0.0823
181	1.1165
182	0.3213
183	0.587
184	1.2195
185	1.2785
186	-0.1393
187	-0.2046
188	-0.4074
189	-0.3027
190	0.3988
191	0.2355
192	-0.1422
193	-0.1293
194	-0.287
195	0.2927
196	-0.3511
197	0.3477
198	-0.2518
199	0.1974
200	-0.0486
201	-0.1515
202	0.171
203	0.9054
204	-0.4694
205	-0.1569
206	0.0271
207	0.3555
208	-0.221
209	0.141
210	0.757
211	0.0548
212	0.1859
213	0.181
214	0.4988
215	0.8474
216	-0.4296
217	-0.1592
218	0.3667
219	-0.2485
220	-0.5878
221	0.1507
222	0.1773
223	-0.3566
224	0.3345
225	0.0902
226	0.259
227	-0.2431
228	0.1641
229	0.4098
230	0.5048
231	-0.5606
232	-0.3566
233	-0.4798
234	-0.2849
235	-0.4451
236	-0.1936
237	-0.1917
238	0.3095
239	0.3453
240	0.5389
241	0.3208
242	0.4718
243	0.4878
244	0.5094
245	0.4152
246	-0.0486
247	0.5517
248	0.2854
249	0.1785
250	0.2771
251	0.1334
252	0.0739
253	-0.2231
254	-0.1556
255	0.1147
256	0.241
257	0.2057
258	0.2764
259	-0.037
260	0.367
261	0.2175
262	0.2057
263	-0.2615
264	0.3691
265	0.2017
266	0.3151
267	0.0597
268	0.0418
269	-0.3563
270	0.2903
271	-0.311
272	0.2522
273	0.3285
274	0.082
275	0.3222
276	0.3468
277	0.3379
278	0.1179
279	-0.6033
280	-0.9265
281	-0.5975
282	-0.6544
283	-0.0088
284	-0.3767
285	-0.6691
286	-0.5102
287	0.2112
288	-0.3255
289	-0.3564
290	-0.273
291	0.2309
292	-0.2322
293	-0.6292
294	-0.3067
295	-0.3362
296	-0.1966
297	0.5346
298	0.2444
299	0.6822
300	0.9059
301	0.07
302	0.1269
303	-0.4027
304	-0.4642
305	0.0794
306	0.1688
307	0.1605
308	-0.177
309	-0.1199
310	0.2994
311	-0.4138
312	-0.3157
313	-0.0057
314	-0.295
315	0.1142
316	-0.285
317	0.149
318	-0.2988
319	-0.2533
320	0.4303
321	0.188
322	0.408
323	0.5667
324	0.3228
325	0.6608
326	-0.267
327	-0.4339
328	0.0933
329	0.3578
330	0.1494
331	0.344
332	0.5143
333	0.1741
334	-0.183
335	0.3167
336	-0.3649
337	0.5417
338	-0.1587
339	-0.3536
340	-0.0366
341	0.8454
342	0.297
343	-0.1218
344	0.2723
345	0.1797
346	0.3173
347	0.1738
348	-0.5672
349	0.067
350	-0.154
351	0.208
352	-0.6048
353	-0.3116
354	-0.4501
355	-0.1736
356	-0.3469
357	0.2416
358	-0.0011
359	0.7178
360	0.3009

## Sheet: Supp. Figure 4
Glasser atlas regions	(A) SDI SC-ignorant surrogates (log2 form, [360x1])	(B) SDI SC-informed surrogates (log2 form, [360x1])	(C) SDI empirical signals (log2 form, [360x1])
1	-0.1201	-0.9881	0
2	0.2105	-0.547	0
3	0.6015	-0.3532	-0.4865
4	-0.4122	-1.1603	-1.5094
5	-0.2014	-1.1224	-1.5485
6	-0.1529	-0.8333	-1.0683
7	0.4281	-0.0456	-0.2008
8	-0.0393	-0.6154	-1.0487
9	-0.2235	-0.6347	-1.0116
10	0.307	-0.2192	0
11	0.6822	-0.0847	0
12	0.2248	-0.3065	0
13	0.2896	-0.6932	-0.9862
14	-0.076	-0.4777	-0.8412
15	0.1432	-0.3564	0
16	-0.0102	-0.6802	-1.1709
17	0.2115	-0.4671	0
18	0.2453	0.0223	-0.2065
19	1.0698	0.0897	0.2025
20	0.3117	-0.4975	-0.5919
21	0.2526	-0.4193	0
22	0.895	0.0373	0.1351
23	-0.0163	-0.8152	-1.0438
24	0.0426	-0.426	-0.9638
25	0.3366	-0.0418	0
26	0.3996	-0.1089	0
27	0.3339	-0.1165	0
28	0.224	-0.0926	-0.3624
29	0.2699	-0.0803	0
30	0.0803	-0.6309	0
31	0.3153	-0.1221	0
32	0.8487	0.4157	0
33	0.3106	-0.2857	0
34	0.2057	-0.3689	0
35	0.151	-0.7109	0
36	0.3829	0.1253	-0.2804
37	0.7785	0.5084	0
38	0.0964	-0.0074	-0.2225
39	0.3465	0.148	-0.17
40	0.2057	-0.0431	-0.6266
41	0.7	0.3149	0
42	0.3993	0.0357	0
43	-0.0052	-0.1857	-0.4397
44	0.2363	-0.1103	0
45	0.4075	-0.0209	0
46	0.3824	-0.2997	0
47	-0.0072	-0.5624	-0.8978
48	0.1116	-0.6754	0
49	0.2033	-0.2866	0
50	0.2871	-0.3808	0
51	0.0843	-0.3105	-0.8799
52	0.1177	-0.3251	-0.8335
53	0.3098	-0.2157	-0.6666
54	0.4612	-0.1752	-0.4281
55	0.0213	-0.3818	-0.8037
56	0.9868	0.2854	0
57	0.4829	0.3147	0
58	0.5899	0.1794	0.4189
59	0.3229	-0.0537	0
60	0.3736	-0.0224	0
61	0.3528	-0.1795	0
62	0.0577	-0.3921	0
63	0.0344	-0.3457	0
64	0.2856	-0.215	0
65	0.3519	0.0064	0
66	0.454	-0.1163	0
67	0.298	-0.3507	0
68	0.4112	-0.2191	0.06
69	0.1553	-0.4508	0
70	0.4092	-0.2427	0.079
71	0.4627	-0.207	-0.0575
72	0.1593	-0.244	0
73	0.11	-0.549	-0.7893
74	0.2976	-0.2189	0
75	0.2074	-0.2633	0
76	0.1978	-0.216	0
77	0.1547	-0.3692	0
78	0.1356	-0.388	-0.5458
79	0.3905	-0.2058	0
80	0.7844	-0.0076	0
81	0.4058	-0.1993	0
82	0.328	-0.2978	0
83	0.4407	-0.2433	0
84	0.1048	-0.4815	-0.2543
85	0.2477	-0.4465	0
86	0.0915	-0.4527	0
87	0.1666	-0.2703	0
88	0.9217	0.499	0
89	0.4936	0.0907	0.2689
90	0.9315	0.4731	0.8727
91	0.3276	-0.0029	0.279
92	0.5324	0.0549	0
93	1.4449	0.8425	1.1751
94	0.1917	-0.3161	0
95	0.3552	-0.4634	0
96	0.2405	-0.2459	0
97	0.2589	-0.2925	0
98	0.9402	0.166	0.3935
99	0.2539	-0.0426	-0.5935
100	0.4343	-0.215	-0.9788
101	0.1777	-0.3337	-0.9543
102	0.2536	-0.2994	-0.7836
103	0.4202	-0.1809	0
104	-0.1301	-0.7035	0
105	0.2284	-0.2717	-0.9787
106	0.5607	0.216	-0.2327
107	0.3508	-0.2217	0
108	0.2292	-0.1696	0
109	0.0448	-0.1994	0
110	0.335	0.4676	0.2414
111	0.2003	-0.233	0
112	0.4824	0.2047	0
113	0.6079	0.0623	-0.4348
114	0.3942	-0.1123	0
115	0.4206	-0.0868	0
116	0.5329	0.0386	0
117	0.2422	-0.4844	-0.7503
118	0.4007	-0.0175	0
119	-0.1353	-0.5455	0
120	-0.2884	-0.9003	0
121	0.3395	-0.2858	0
122	0.6091	0.1712	0
123	0.7078	0.4149	0.1715
124	0.0893	-0.5301	-1.0676
125	0.4559	-0.1936	-0.5766
126	0.5965	0.1919	0
127	0.1299	-0.334	0
128	0.5592	0.0011	0
129	0.2096	-0.1515	-0.4041
130	0.1486	-0.0698	-0.4695
131	0.6679	0.691	0.2789
132	0.6701	0.2046	0
133	0.2814	0.0693	0
134	1.0806	0.6697	0
135	0.7855	0.408	0
136	0.751	0.3795	0
137	0.2606	-0.0908	0
138	-0.0461	-0.2903	0
139	0.2768	-0.0349	-0.3214
140	0.1947	-0.341	0
141	0.1813	-0.5552	0
142	0.4803	-0.1144	0
143	0.1516	-0.4516	0
144	0.5313	-0.1963	0
145	0.0847	-0.4611	0
146	0.383	-0.3034	0
147	0.5441	-0.0472	-0.3383
148	0.1164	-0.2667	0
149	-0.0958	-0.5154	-0.1013
150	0.3103	-0.2108	0
151	0.2622	-0.3264	0.0156
152	0.608	-0.2596	0
153	0.8067	0.1437	0
154	0.5452	0.1152	0
155	0.6577	0.1225	0
156	0.1865	-0.7319	-0.9985
157	0.2011	-0.4122	0
158	0.3192	-0.5551	-0.8086
159	0.2618	-0.5214	0
160	0.3199	-0.1236	0
161	0.2625	-0.5465	0
162	0.284	-0.2644	0
163	0.865	0.4234	0
164	0.8213	0.2641	0.5606
165	0.5438	0.1461	0
166	0.6389	0.2852	0
167	0.1401	-0.291	0
168	0.0816	-0.3966	-0.7562
169	0.3176	-0.0859	0
170	0.4909	0.0992	0
171	0.2007	-0.2441	0
172	1.5135	1.2227	0
173	0.1603	-0.3653	-0.7376
174	0.0433	-0.3827	-0.8368
175	-0.14	-0.4792	-0.7455
176	0.883	0.2683	0
177	0.6435	0.3604	0
178	0.4037	0.2215	0
179	0.0855	-0.4267	0
180	0.4552	-0.0688	0
181	-0.0997	-1.2158	0
182	0.4584	-0.335	0
183	0.2474	-0.5696	0
184	-0.2633	-1.334	0
185	-0.1575	-1.3412	-1.615
186	0.0395	-0.9681	-1.1438
187	0.587	-0.0839	-0.2772
188	-0.0986	-0.6979	-1.0553
189	-0.294	-0.82	-1.0889
190	0.2295	-0.3651	0
191	0.4867	-0.1462	0.1165
192	0.201	-0.3545	0
193	0.3173	-0.7524	-0.9345
194	0.1566	-0.3402	-0.6489
195	0.1627	-0.2718	0
196	0.1295	-0.6763	-0.987
197	0.3098	-0.3183	0
198	0.6515	0.0918	-0.1365
199	0.7047	-0.1767	0
200	0.2941	-0.6003	-0.6288
201	0.3962	-0.4083	0
202	0.6657	-0.1548	0
203	-0.1815	-0.922	0
204	-0.0126	-0.6623	-1.1176
205	0.3099	-0.1658	-0.3222
206	0.4587	-0.0075	0
207	0.2913	-0.3207	0
208	0.3721	-0.0877	-0.352
209	0.4805	-0.1019	-0.0106
210	0.1094	-0.7827	0
211	0.6364	-0.0418	0
212	0.5847	-0.0409	0
213	0.4874	-0.1917	0
214	0.4638	-0.5267	0
215	0.1499	-0.8952	-1.1131
216	0.132	-0.0907	-0.5393
217	0.2469	-0.1521	-0.3459
218	0.0311	-0.3646	0
219	0.1432	-0.0144	-0.3333
220	0.1182	-0.3726	-0.9252
221	0.3978	-0.2655	0
222	0.4366	-0.1608	0
223	0.0874	-0.3798	-0.6607
224	0.187	-0.3147	0
225	0.4947	-0.0746	0
226	0.4307	-0.2411	0
227	0.1645	-0.5047	-0.795
228	0.1381	-0.6856	0
229	0.2925	-0.3905	0
230	0.3154	-0.4852	0
231	0.084	-0.5075	-1.0476
232	0.3682	-0.2991	-0.654
233	0.3403	-0.1456	-0.5798
234	0.3411	-0.247	-0.4928
235	0.188	-0.3411	-0.7565
236	0.1926	-0.2389	0
237	0.3876	-0.2468	-0.4503
238	0.5178	0.0857	0.3729
239	0.4736	-0.379	0
240	0.142	-0.6106	0
241	0.3485	-0.3259	0
242	0.3978	-0.4678	0
243	0.2145	-0.4855	-0.3766
244	0.1097	-0.5196	-0.3199
245	0.1506	-0.4372	0
246	0.3243	-0.0657	0
247	0.1354	-0.5469	0
248	0.4221	-0.2016	0.0667
249	0.2235	-0.3109	-0.0917
250	0.2521	-0.2167	0.0731
251	0.3366	-0.1106	-0.0284
252	0.3645	-0.0496	0
253	0.1415	-0.4148	-0.6225
254	0.1196	-0.3472	0
255	0.4204	-0.0811	0
256	0.4198	-0.054	0
257	0.1886	-0.2294	0
258	0.1357	-0.2928	0
259	0.7116	0.0303	0
260	1.2074	0.2857	0.678
261	0.2337	-0.2001	0
262	0.2194	-0.1723	0
263	0.1507	-0.3719	-0.6705
264	0.1994	-0.3504	0
265	0.295	-0.1695	0
266	0.4064	-0.2921	0
267	0.4876	-0.0405	0
268	0.424	-0.03	0
269	0.609	0.3447	0
270	0.8576	0.4348	0.6586
271	0.6097	0.2399	0
272	0.7367	0.3112	0
273	0.9764	0.2377	0.6022
274	-0.031	-0.1808	0
275	1.1396	0.0789	0.341
276	0.2007	-0.3281	0
277	0.3459	-0.3242	0
278	0.4657	-0.1048	0
279	0.631	0.0349	-0.5632
280	0.2571	-0.2301	-1.0835
281	0.335	-0.2206	-0.7495
282	0.435	-0.0364	-0.5988
283	0.6745	0.0365	0
284	0.1185	-0.5118	-0.9033
285	0.4561	-0.187	-0.8224
286	0.4198	0.1149	-0.4236
287	0.3497	-0.2179	0
288	0.3126	-0.0356	-0.3227
289	0.0655	-0.3381	-0.689
290	0.1997	0.3429	0.0515
291	0.161	-0.2263	0
292	0.3795	0.2083	0
293	0.5346	0.0621	-0.5172
294	0.564	0.0957	-0.1867
295	0.3911	-0.0812	-0.3626
296	0.2927	-0.2656	0
297	0.3019	-0.5219	0
298	0.3181	-0.2523	-0.0388
299	-0.1182	-0.6845	0
300	-0.2988	-0.9127	0
301	0.5976	-0.0392	0
302	0.2049	-0.114	0
303	0.7609	0.3498	0
304	-0.1724	-0.7269	-1.1803
305	0.3411	-0.0912	-0.4577
306	0.701	0.0327	0
307	0.3896	-0.1654	0
308	0.623	0.1084	0
309	0.5694	0.0892	0
310	0.063	-0.3631	-0.5969
311	0.4824	0.5157	0.0017
312	0.6935	0.2298	0
313	0.3097	0.0062	0
314	0.5578	0.258	0
315	0.4201	0.0953	0
316	0.6955	0.2981	0
317	0.363	-0.1286	0
318	0.1016	-0.3663	-0.6244
319	0.0169	-0.3045	-0.632
320	-0.0044	-0.4184	0
321	0.4949	-0.1914	0
322	0.1727	-0.3971	0
323	0.0501	-0.5616	-0.6238
324	0.3456	-0.5636	-0.3313
325	0.1997	-0.6417	0
326	0.0787	-0.637	-0.8927
327	0.5009	-0.0077	-0.4202
328	0.4743	-0.0854	0
329	0.2025	-0.2474	0.0414
330	0.1637	-0.308	-0.1905
331	0.2212	-0.3311	-0.0379
332	0.3073	-0.4867	0
333	1.1138	0.3611	0
334	0.3836	0.0038	-0.1926
335	0.3396	-0.3199	0
336	0.3294	-0.5147	-0.8074
337	0.233	-0.5529	-0.7072
338	0.1605	-0.7402	-0.9006
339	0.0353	-0.7109	-1.0637
340	0.6906	0.0605	0
341	0.1218	-0.8892	0
342	0.5762	-0.2766	0
343	0.6261	0.1319	0
344	0.1836	-0.3162	-0.0187
345	0.1072	-0.6594	-0.4421
346	0.2323	-0.1561	0.1992
347	0.1049	-0.1422	-0.3142
348	0.6757	-0.0352	-0.5131
349	0.264	-0.0412	0
350	0.5737	0.1648	0
351	0.218	-0.1857	-0.3775
352	1.0344	0.6089	0
353	0.0269	-0.6637	-0.9637
354	0.1382	-0.5888	-1.0079
355	0.0633	-0.4975	-0.6864
356	0.2291	-0.1743	-0.5249
357	0.8177	0.2546	0.4148
358	0.3007	-0.047	0
359	0.135	-0.7359	0
360	0.2833	-0.2845	0

## Sheet: Supp. Figure 5
Feature	cluster_0	cluster_1	cluster_2	cluster_3	cluster_4	cluster_5	cluster_6	cluster_7	cluster_8	cluster_9	cluster_10	cluster_11	cluster_12	cluster_13	cluster_14	cluster_15	cluster_16	cluster_17	cluster_18	cluster_19
face/affective processing	-0.2062	-3.2018	-4.3859	-4.7767	5.206	-3.2696	-1.4538	-3.8415	-0.3044	-3.0769	-1.291	-2.7745	4.2511	8.2476	-0.7184	0.8276	4.576	5.0081	6.5495	7.7902
verbal semantics	-0.7842	-1.5592	-1.4533	-1.8305	-1.7587	4.155	5.1296	3.1993	5.2395	3.6859	12.2484	1.5879	-2.7807	9.2309	2.4344	2.2497	3.3282	3.6808	0.9626	-0.9211
cued attention	1.6622	1.0764	3.7783	6.032	3.2208	3.5991	3.1227	4.6362	4.5924	5.6846	3.9942	4.2941	4.2449	1.3093	1.0554	2.4966	0.9077	-0.0682	-0.5166	-2.0992
working memory	1.2966	1.3215	3.3283	9.3007	6.3781	6.9855	4.4335	5.3708	7.8629	8.4363	7.0596	5.4915	7.6526	3.4075	3.4319	4.1316	2.2595	1.0068	0.0541	-0.9053
autobiographical memory	1.2818	-0.8891	3.2051	1.1178	4.2445	2.1542	3.2936	2.7624	0.2174	2.7421	4.51	7.1841	6.4171	5.6761	11.2239	10.7877	9.8347	9.7475	9.1803	7.0393
reading	5.6409	7.0003	2.5093	4.346	1.2771	1.0288	3.3641	2.8758	1.7686	2.9423	0.4665	2.0066	0.4962	0.1678	-2.232	-0.3429	-0.7894	0.025	-1.1398	0.1762
inhibition	-2.0743	-1.9891	-0.1883	4.5573	2.8727	-0.393	4.5766	2.1875	6.8654	4.1695	3.8372	3.2557	3.8249	0.9115	0.5226	1.5732	2.1885	-0.0884	-2.5139	-2.8596
motor	12.3891	16.3058	17.6893	8.25	2.196	3.2477	8.7179	9.1711	-1.9074	3.7603	-4.5003	2.3446	-0.7795	-1.5313	-6.6908	-6.41	-1.8675	-4.2182	-3.7746	-3.3767
visual perception	3.9412	7.6402	-0.9624	-1.8806	3.9706	-1.2207	-2.9313	-3.1781	-1.311	-3.0242	-4.8028	-4.8438	0.2106	-0.2239	-5.3025	-5.7864	-5.8579	-4.4596	-5.2059	-2.8965
numerical cognition	-0.0153	-0.6462	1.4651	6.8288	2.2603	4.9024	-0.537	1.0051	0.8893	3.0977	1.0352	1.2588	1.6357	0.0492	-0.4187	-0.3093	-2.5744	-2.8365	-2.4504	-3.41
visual attention	3.4147	3.8345	1.7345	4.294	6.3993	2.8067	1.094	1.8849	5.0933	4.3351	1.2572	0.7416	5.4269	0.5898	0.8474	1.7693	-1.4903	-0.8047	-3.1292	-2.1882
multisensory processing	8.9616	13.8557	3.8895	3.7184	3.4195	1.9946	0.5123	0.6888	1.7948	0.1128	-0.7563	-1.35	-0.5343	1.7172	-4.4738	-3.309	-2.3621	-2.1469	-3.0879	-0.2117
visuospatial	5.0567	4.9424	5.2073	3.707	6.8998	2.7246	-0.738	3.7135	1.9458	3.7595	0.7553	1.093	4.6277	2.2908	2.5583	0.4925	-0.9909	0.6905	-0.5549	-0.23
eye movements	3.9625	6.3555	2.4341	3.4726	2.2206	1.6947	2.9494	2.7218	1.3906	0.1688	-1.3073	-0.0853	3.8672	-2.5366	-2.3438	-1.8648	-2.1872	-2.5444	-3.337	-2.9655
action	4.6258	8.7208	10.5319	4.7068	6.7706	6.0652	6.0193	6.0942	4.7335	8.4056	1.6115	5.1337	3.1771	8.286	0.8678	0.7942	0.9749	-1.4766	0.5088	-0.9544
auditory processing	3.5533	8.5632	2.3956	7.5741	-0.2827	8.1036	7.6142	2.0621	1.223	-0.1667	4.6178	-1.7516	-6.236	2.7819	-2.7076	-3.5776	0.6879	-0.7344	-4.3471	-5.9183
pain	0.4936	6.959	5.8395	3.7917	-0.6821	2.0213	2.1679	5.3009	4.0682	3.2309	1.4833	3.522	0.5579	1.1365	-2.5722	-0.7371	-1.3889	-1.3871	0.839	-1.3721
language	5.4502	2.9351	0.9354	3.4281	1.4194	9.9865	4.6839	3.3062	10.5319	7.5364	11.3105	3.3034	1.2636	7.8326	-2.0998	2.5721	2.0266	2.0384	0.4451	3.8877
declarative memory	2.9037	-1.2134	4.9506	3.2432	6.3518	3.6771	0.8524	3.7221	3.0817	7.7692	6.2057	7.6213	3.7648	6.5711	8.3212	11.3522	6.8623	9.1835	7.6177	5.3042
visual semantics	1.8295	-0.8639	0.3884	0.042	3.4102	0.3318	-1.8043	-2.1105	1.448	0.9784	-0.0797	-2.0031	2.3459	4.1435	-1.3946	0.3966	1.4456	2.5016	-0.1954	6.259
emotion	-2.504	-2.3448	-2.315	-2.7263	-0.0357	-2.3409	2.7768	-0.294	2.106	0.2493	2.8706	3.4235	2.054	4.3372	6.4527	5.98	7.0441	5.7066	8.2436	4.3461
cognitive control	-0.5465	-2.747	2.0269	6.1406	2.5934	3.6685	2.6306	2.9229	4.4416	6.1199	5.2774	5.4727	5.2155	1.7743	2.9561	3.3947	0.9857	-0.7034	-0.7956	-0.8433
social cognition	-2.8857	-4.7166	-1.5361	-2.6252	-1.246	-1.4803	3.8528	0.381	1.007	0.5792	2.5075	4.3236	3.7729	5.5407	11.1099	7.5114	6.7296	2.7941	3.5778	1.3823
